# Supplementary material for: Screening and Identification of Human Endogenous Retrovirus-K mRNAs for Breast Cancer Through Integrative Analysis of Multiple Datasets
Source: Front Oncol. 2022 Feb 16;12:820883. doi: 10.3389/fonc.2022.820883 (PMC8900282; doi:10.3389/fonc.2022.820883)
Supplement: Supplementary file 13 [file Table_3.xlsx]

## Sheet: 新建文本文档
HERV-K Provirus	the mean expression of MCF10A	the mean expression of 76NF2V	FC of 76NF2V/MCF10A
3p25.3	22.0385	14.6692	0.665619
14q11.2	15.2705	6.30625	0.412969
4p16.1a	4.099	1.23525	0.301354
11q23.3	7.584	3.94725	0.520471
4q35.2	2.2795	0.24825	0.108905
19p12b	9.88375	3.045	0.308081
1p31.1	9.939	0	0
6q14.1	20.9047	1.437	0.0687404
19q13.41	2.15275	1.27075	0.590291
11q12.3	0.50625	0.32025	0.632593
19q13.12b	0.53075	0.22575	0.425341
8p23.1c	11.6952	5.22975	0.447169
1p36.21c	1.002	0.25	0.249501
4p16.3a	0.19625	0	0
5p13.3	2.993	0.79625	0.266037
16p11.2	4.967	2.78375	0.560449
1q22	204.206	77.503	0.379533
19q13.12a	6.50825	1.64775	0.253179
3p12.3	1.332	0.2475	0.185811
4q13.2	1.1855	0	0
6q25.1	1.511	0.5	0.330907
10p14	5.6135	4.35025	0.774962
7q11.21	0	0.55125	/
22q11.23	0	0.25	/
3q27.2	8.4335	3.5585	0.421948
8q24.3b	3.62025	5.08425	1.40439
12q24.33	6.609	7.6305	1.15456
Xq28b	0	0.24975	/
1p34.3	2.2595	1.742	0.770967
12p11.1	0.4985	0.747	1.4985
19p12c	16.2538	20.9515	1.28903
4p16.3b	0.56375	1.11625	1.98004
4q32.3	3.13625	3.99975	1.27533
9q34.11	1.0825	2.25875	2.08661
Yp11.2	0.2665	0.89675	3.36492
1q24.1	1.62975	1.31425	0.806412
5p12	2.8285	2.686	0.94962
K105	0	12.6655	/
6p21.1	0.25075	1	3.98804
10q24.2	0	1.17025	/
7q34	34.4667	15.8217	0.459044
19q13.42	7.748	0.5	0.0645328
1q21.3	57.4753	26.8818	0.46771
1q32.2	15.2152	7.94725	0.522321
1q43	2.0415	0.453	0.221896
11q12.1	1.5015	0.75	0.499501
1q23.3	0.36875	0	0
8p23.1d	1.638	0	0
11q22.1	4.53575	0	0
3q21.2	0.74475	0.39325	0.52803
7q22.2	3.47125	1.09825	0.316385
9q34.3	4.706	2.3325	0.495644
6p11.2	20.5697	7.5885	0.368916
22q11.21	3.06825	1.0425	0.33977
7p22.1b	2.88	0	0
19p12a	1.944	1.54575	0.795139
19p13.3	1.62025	0.591	0.364759
12q24.11	6.54875	1.6845	0.257225
20q11.22	1.2485	0	0
4p16.1b	4.1345	2.798	0.676744
12q14.1	1.0395	1.497	1.44012
12q13.2	0	0.47825	/
Xq28a	0	0.25	/
5q33.2	2.50325	0.82475	0.329472
2q21.1	10.5977	1.1845	0.111769
8q11.1	0.5145	0	0
11p15.4	5.91225	1.85025	0.312952
8p23.1a	4.54825	1.90625	0.419117
8q24.3a	1.2545	0	0
17p13.1	6.011	0.26275	0.0437115
3p12.3	1.332	0.2475	0.185811
19q11	1.1015	0.273	0.247844
Table S3 Fold change of the ratio between 76NF2V and MCF10A. Note: The order of provirus loci in Table S3 is according to Figure S3.
